# Supplementary material for: Pectinmethylesterases (PME) and Pectinmethylesterase Inhibitors (PMEI) Enriched during Phloem Fiber Development in Flax (Linum usitatissimum)
Source: PLoS One. 2014 Aug 14;9(8):e105386. doi: 10.1371/journal.pone.0105386 (PMC4133374; doi:10.1371/journal.pone.0105386)
Supplement: Table S1 — Selected LuPMEs and LuPMEIs for expression profiling at different fiber developmental stages. (XLSX) [file pone.0105386.s005.xlsx]

## Sheet: Sheet1
Gene Code	Genome version 1.0 code
LuPME1	Lus10025510
LuPME3	Lus10039314
LuPME5	Lus10013344
LuPME7	Lus10003933
LuPME10	Lus10004720
LuPME11	Lus10005587
LuPME28	Lus10011760
LuPME30	Lus10001466_Lus10001467_DPL
LuPME31	Lus10013416
LuPME45	Lus10017665
LuPME46	Lus10018103
LuPME61	Lus10026729
LuPME67	Lus10027737
LuPME71	Lus10029866_a_DPL
LuPME73	Lus10029867_g25305
LuPME79	Lus10031470
LuPME85	Lus10033621
LuPME92	Lus10037458_Lus10037459(g6229)_DPL
LuPME96	Lus10038918
LuPME102	Lus10041699
LuPME105	Lus10043035
LuPMEI27	Lus10016318
LuPMEI44	Lus10024595
LuPMEI45	Lus10024596
LuPMEI59	Lus10029877
LuPMEI60	Lus10030292
LuPMEI65	Lus10031138
LuPMEI66	Lus10031197
LuPMEI67	Lus10031483
LuPMEI73	Lus10032232
