# Supplementary material for: Pectinmethylesterases (PME) and Pectinmethylesterase Inhibitors (PMEI) Enriched during Phloem Fiber Development in Flax (Linum usitatissimum)
Source: PLoS One. 2014 Aug 14;9(8):e105386. doi: 10.1371/journal.pone.0105386 (PMC4133374; doi:10.1371/journal.pone.0105386)
Supplement: Table S2 — Significance of the difference on the expression of the genes in the same point of the stem in stem peels and whole stem tissues. Statistical significance was determined using the Holm-Sidak method, correcting for multiple comparisons. The asterisks denote the significance of the test based on the p-value as follows. *0.01–0.05; **0.001–0.01, ***0.0001–0.001; ****<0.0001. ns: non-significant difference (p>0.05). np: no pattern. (XLSX) [file pone.0105386.s006.xlsx]

## Sheet: Sheet1
Gene/position	A		B		C		D		E
LuPME1	0.058763		0.00191163	**	2.04938e-06	****	0.00478516	**	0.000576966	***
LuPME10	0.000222924	***	0.000493455	***	0.0164209	*	0.347919		0.0901131
LuPME102	0.20785		0.210156		0.211618		0.878132		0.00185849	**
LuPME105	0.0374524	*	0.0032992	**	0.000851452	***	0.0733092		0.993378
LuPME11	0.508026		0.000633451	***	0.0682765		5.95338e-05	****	0.995665
LuPME28	0.23856		0.100574		0.40817		0.186466		0.550346
LuPME30	0.0253718	*	0.0287695	*	0.00311066	**	0.842727		0.000749397	***
LuPME31	0.993138		0.976419		0.134541		0.49919		0.142869
LuPME45	0.0440712	*	0.000118512	***	0.000451177	***	0.00134016	**	0.00436636	**
LuPME46	0.00743419	**	0.051825		0.0103298	*	0.0107827	*	0.0174431	*
LuPME5	0.981576		0.002496	**	0.0768949		0.0320168	*	0.226854
LuPME61	0.00907081	**	0.00173519	**	0.00170726	**	0.00582665	**	0.000229666	***
LuPME67	0.0512966		1.63162e-05	****	6.27018e-05	****	0.000280546	***	0.000527876	***
LuPME7	0.0381109	*	0.419833		0.423087		0.0673304		0.00413051	**
LuPME71	0.0617969		0.0595115		0.0312943	*	0.170409		0.0373236	*
LuPME73	1.0574e-05	****	0.0391094	*	0.00817347	**	0.708662		0.000435728	***
LuPME79	0.0470249	*	0.0214797	*	0.000295143	***	0.00617865	**	0.153774
LuPME85	0.0609583		0.0400441	*	0.00225772	**	0.00162353	**	0.0846674
LuPME92	0.00776243	**	1.07073e-05	****	2.14633e-05	****	0.00087118	***	0.000369436	***
LuPMEI44	0.00311471	**	0.410107		0.00928855	**	0.242396		0.185334
LuPMEI45	0.00273765	**	0.00312905	**	0.00684836	**	0.000755611	***	0.019835	*
LuPMEI59	0.000225025	***	0.00673476	**	0.00370296	**	0.850834		0.0110043	*
LuPMEI65	0.000233032	***	0.029422	*	0.0911045		0.00513659	**	0.000911085	***
LuPMEI66	0.00553493	**	0.00033982	***	1.278e-05	****	0.00919044	**	0.0206276	*
LuPMEI67	0.000373004	***	9.04167e-05	****	0.000231257	***	1.58729e-08	****	9.73236e-05	****
LuPMEI73	0.00295768	**	0.0159819	*	0.00491767	**	0.863947		0.0824928
