# Supplementary material for: Pectinmethylesterases (PME) and Pectinmethylesterase Inhibitors (PMEI) Enriched during Phloem Fiber Development in Flax (Linum usitatissimum)
Source: PLoS One. 2014 Aug 14;9(8):e105386. doi: 10.1371/journal.pone.0105386 (PMC4133374; doi:10.1371/journal.pone.0105386)
Supplement: Table S4 — Tukey’s multiple comparisons test of dCT expression values between stem peel tissues. An ANOVA test was followed by a Tukey’s multiple comparisons test using GraphPad Prism version 6.00 for Windows. The asterisks denote the p-value as follows. *0.01–0.05; **0.001–0.01, ***0.0001–0.001; ****<0.0001. ns: non-significant difference (p>0.05). np: no pattern. (XLSX) [file pone.0105386.s008.xlsx]

## Sheet: Sheet1
Group	Gene	A vs. B	A vs. C	A vs. D	A vs. E	B vs. C	B vs. D	B vs. E	C vs. D	C vs. E	D vs. E
1	LuPME30	ns	ns	****	***	ns	****	***	***	ns	ns
1	LuPME67	****	****	****	****	**	**	**	ns	ns	ns
1	LuPME73	****	****	****	****	ns	ns	ns	ns	ns	ns
1	LuPME79	****	****	****	****	****	****	*	*	****	ns
1	LuPMEI45	**	**	****	**	ns	ns	ns	ns	ns	ns
1	LuPME1	****	****	****	****	ns	ns	ns	ns	ns	ns
1	LuPME61	****	****	****	****	ns	ns	ns	ns	ns	ns
1	LuPMEI59	ns	ns	ns	***	ns	*	****	ns	**	ns
1	LuPMEI66	***	ns	***	****	ns	****	****	****	****	ns
3	LuPME45	**	ns	ns	*	**	****	****	ns	ns	ns
3	LuPME85	**	ns	ns	**	*	**	****	ns	**	*
4	LuPME5	**	ns	*	ns	ns	ns	ns	ns	ns	ns
4	LuPME31	**	**	ns	ns	ns	*	*	*	ns	ns
4	LuPME46	**	ns	ns	ns	ns	ns	ns	ns	ns	ns
4	LuPMEI65	****	****	***	*	ns	ns	***	ns	**	ns
np	LuPME7	ns	ns	ns	ns	ns	ns	ns	ns	ns	ns
np	LuPME10	ns	ns	ns	ns	ns	*	ns	ns	ns	ns
np	LuPME11	ns	ns	*	ns	ns	ns	ns	ns	ns	ns
np	LuPME28	ns	ns	ns	ns	ns	ns	*	ns	ns	ns
np	LuPME71	ns	**	ns	ns	ns	ns	ns	ns	ns	ns
np	LuPME92	ns	ns	*	ns	ns	ns	ns	ns	ns	ns
np	LuPME102	ns	ns	ns	ns	ns	ns	ns	ns	ns	ns
np	LuPME105	ns	ns	ns	ns	ns	***	*	***	*	ns
np	LuPMEI44	ns	ns	ns	ns	ns	ns	ns	ns	ns	ns
np	LuPMEI67	ns	ns	ns	ns	ns	ns	ns	ns	ns	ns
np	LuPMEI73	ns	ns	**	ns	ns	ns	ns	ns	ns	ns
