# Supplementary material for: Pectinmethylesterases (PME) and Pectinmethylesterase Inhibitors (PMEI) Enriched during Phloem Fiber Development in Flax (Linum usitatissimum)
Source: PLoS One. 2014 Aug 14;9(8):e105386. doi: 10.1371/journal.pone.0105386 (PMC4133374; doi:10.1371/journal.pone.0105386)
Supplement: Table S5 — Tukey’s multiple comparisons test of Pectin Methylesterase activity along the flax stem. An ANOVA test was followed by a Tukey’s multiple comparisons test using GraphPad Prism version 6.00 for Windows. SA*: SA tissue from whole stem compared to stempeel tissue. The asterisks denote the p-value as follows. *0.01–0.05; **0.001–0.01, ***0.0001–0.001; ****<0.0001. ns: non-significant difference (p>0.05). (XLSX) [file pone.0105386.s009.xlsx]

## Sheet: Sheet1
Whole stem tissues	pH 6	pH 7	Stem Peel	pH 6	pH 7
SA vs. 1-2	****	ns	SA* vs. A	****	****
SA vs. 2-3	****	ns	SA* vs. B	****	****
SA vs. 3-4	****	**	SA* vs. C	****	****
SA vs. A	****	**	SA* vs. D	****	****
SA vs. B	****	***	SA* vs. E	ns	****
SA vs. C	****	****	A vs. B	ns	ns
SA vs. D	****	***	A vs. C	ns	ns
SA vs. E	****	****	A vs. D	ns	ns
1-2 vs. 2-3	ns	ns	A vs. E	**	ns
1-2 vs. 3-4	ns	ns	B vs. C	ns	ns
1-2 vs. A	**	ns	B vs. D	ns	ns
1-2 vs. B	**	ns	B vs. E	**	ns
1-2 vs. C	*	*	C vs. D	ns	ns
1-2 vs. D	ns	ns	C vs. E	**	ns
1-2 vs. E	ns	*	D vs. E	**	ns
2-3 vs. 3-4	ns	ns
2-3 vs. A	ns	ns
2-3 vs. B	ns	ns
2-3 vs. C	ns	ns
2-3 vs. D	ns	ns
2-3 vs. E	ns	ns
3-4 vs. A	ns	ns
3-4 vs. B	ns	ns
3-4 vs. C	ns	ns
3-4 vs. D	ns	ns
3-4 vs. E	ns	ns
A vs. B	ns	ns
A vs. C	ns	ns
A vs. D	ns	ns
A vs. E	***	ns
B vs. C	ns	ns
B vs. D	ns	ns
B vs. E	***	ns
C vs. D	ns	ns
C vs. E	**	ns
D vs. E	ns	ns
