# Supplementary material for: Pectinmethylesterases (PME) and Pectinmethylesterase Inhibitors (PMEI) Enriched during Phloem Fiber Development in Flax (Linum usitatissimum)
Source: PLoS One. 2014 Aug 14;9(8):e105386. doi: 10.1371/journal.pone.0105386 (PMC4133374; doi:10.1371/journal.pone.0105386)
Supplement: Table S6 — LC MS/MS analysis results of excised band at the expected size for LuPMEI45. A coverage of 57.06 was obtained. 305 peptide spectrum matches (PSMs) corresponding to 9 unique peptides matching LuPMEI45 were identified. (XLSX) [file pone.0105386.s010.xlsx]

## Sheet: Sheet1
Sequence	# PSMs	Modifications
FQVSNVQTWASAAMTcmDTcTDGLVEGEVK	6	C16, C20 (Carbamidomethyl); M17(Oxidation)
FQVSNVQTWASAAmTcmDTcTDGLVEGEVKR	38	M14, M17 (Oxidation); C16, C20 (Carbamidomethyl)
LLASAALYAALAAAK	69
YPDLcISTLSPQASNITTPK	60	C5(Carbamidomethyl)
FQVSNVQTWASAAmTcmDTcTDGLVEGEVK	4	M14, M17 (Oxidation); C16, C20 (Carbamidomethyl)
FQVSNVQTWASAAMTcMDTcTDGLVEGEVKR	3	C16(Carbamidomethyl); C20(Carbamidomethyl)
AGFLISnALAFVNK	4	N7(Deamidated)
AGFLISNALAFVNK	47
FQVSNVQTWASAAmTcMDTcTDGLVEGEVKR	58	M14(Oxidation); C16, C20 (Carbamidomethyl)
LLASAALYAALAAAKSTSK	1
YPDLcISTLSPQASNITTPKLLASAALYAALAAAKSTSK	1	C5(Carbamidomethyl)
SGIVKAGFLISNALAFVNK	1
FQVSNVqTWASAAMTcmDTcTDGLVEGEVKR	6	Q7(Deamidated); C16, C20 (Carbamidomethyl); M17(Oxidation)
LLASAALYAALAAAKSTSKSIETRPSSWSSR	1
FQVSNVqTWASAAmTcmDTcTDGLVEGEVKR	6	Q7(Deamidated), M14, M17 (Oxidation); C16, C20 (Carbamidomethyl)
